# Supplementary material for: Potential Biomarkers for Asymptomatic Visceral Leishmaniasis among Iraq-Deployed U.S. Military Personnel
Source: Pathogens. 2023 May 12;12(5):705. doi: 10.3390/pathogens12050705 (PMC10223375; doi:10.3390/pathogens12050705)
Supplement: Supplementary file 1 [file pathogens-12-00705-s001.zip › Supplementary Table S1.xlsx]

## Sheet: Baseline Fold
Chemokine/Cytokine production in supernatants of PBMC culture from Participants
	AVL positive participants
	Chemokines/Cytokines
Sample ID	IL-1B	IL-10	IL-13	IL-6	IL-12	RANTES	Eotaxin	IL-17	MIP-1a	GM-CSF	MIP-1b	MCP-1	IL-15	IL-5	IFN-g	IFN-a	IL-1RA	TNF-a	IL-2	IL-7	IP-10	IL-2R	MIG	IL-4	IL-8
VLT022	5.46367	2.4973	1.20968	4.08044	1.53613	1.26464	1	1.64011	2.40927	0.462708	7.53555	133.771	1.14049	0.515859	25.5755	3.20304	1.45297	2.03993	4.87542	1.26594	62.8816	1	228.387	1.19386	282.551
VLT025	29.503	2.99068	1.23041	1.94514	1.4072	0.817164	1	2.11725	1.41932	1	4.33976	87.7685	1.10487	0.797153	9.22815	2.29717	1.40236	1.76886	0.553697	1	6.06512	1	272.77	1.13518	40.1681
VLT113	2.82349	4.7221	1.0888	10.9922	1.44869	1.3115	1	1.54398	1.01645	1	1.66312	11.5058	1.03329	0.775	1.36095	2.2963	1	1.10588	1	0.883912	0.795457	1	2.14966	1.10431	22.9558
VLT020	6.83242	2.15733	1.20047	1.4179	1.27709	0.821049	1	1.47008	1.18136	1	4.22881	51.0006	1.0913	0.71776	2.93249	2.07144	1	1.49788	1.60642	0.918669	35	1	35.3069	1.14808	109.408
VLT103	0.554652	1.92827	1.20145	2.16666	1.2979	0.852427	1	1.86821	1.09132	0.319936	1.64858	48.4656	1.08719	0.594305	2.07523	1.84004	1	1.34558	0.797062	1	9.0929	1	39.0585	1.10448	164.246
VLT106	0.465871	2.10413	6.18067	1.62759	1.20036	6.24442	1	1.64328	1.19835	1	2.11674	73.2407	1.06667	0.657355	1.53521	1.85762	1.15648	1.11184	1.39497	1	1.85414	1.52619	4.01467	1.1186	78.5346
VLT108	0.281581	1.97628	1.02278	1.93098	1.08951	1.06831	1	1.55408	1.06402	1	0.938669	52.2565	1.01439	1	1.25163	1.46437	1	1.11263	1	1	6.83828	1	12.8753	1.06347	41.5899
VLT100	0.255959	1.15766	0.810175	1.1601	0.853279	0.49849	1	1.09655	0.810884	1	1	83.9231	0.800767	1	1.14618	1.23381	1	0.875599	1	0.461114	7.6685	1	23.661	0.823725	119.121
VLT014	0.294662	1.74454	1.09095	6.98079	1.16169	0.424992	1	2.05433	1.06997	1	0.459184	164.089	1.07381	0.718706	2.06121	1.76349	1	1.18016	1	0.730531	5.17	1	55.6917	1.12891	258.623
VLT010	0.495122	2.2095	1.10432	4.55507	1.06517	0.800675	1	1.47021	1.24474	1	4.09728	14.0739	1.08266	0.677239	1.30597	2.5548	2.15013	1.10113	0.820383	0.772572	2.45724	1	2.88034	1.09	66
VLT001	0.239571	2.17992	1.42083	1.61428	1.18712	0.542077	1	1.79273	1.67381	0.193042	3.72678	30.6725	1.11588	0.437412	3.74975	2.13609	1.45445	3.18297	1	0.64332	4.56975	1	13.4288	1.13267	97.1044
VLT127	0.464066	3.54282	3.43244	9.91051	2.25892	1.38443	1	1.80172	2.78767	3.56787	8.26529	130.75	1.14123	1.29871	167.754	2.34598	1	8.96567	21.6035	1.29606	18.8602	1.60736	183.72	1.26212	297.546
VLT129	0.175331	2.06267	1.18006	1.9132	1.26607	0.930325	1	1.46835	1.24058	1	1.59213	138.891	1.07863	0.8435	2.07876	2.02929	0.571589	1.50268	1.4425	1	9.27947	1	202.647	1.09406	55.5189
VLT146	0.1957	1.41359	1.12501	1.39978	1.36294	1.56535	1	1.66064	1.43757	0.717757	2.28606	192.113	1.07327	0.35013	8.17425	1.53052	1	1.35139	2.50421	1	7.93055	1	40.3755	1.07277	84.3984
VLT137	0.110577	1.41651	1.10665	1.0868	1.12625	0.957082	1	1.21368	1.15635	1	1.18854	9.73662	1.02648	1	4.0075	0.898436	1	1.70051	1	1	2.2948	1	12.9452	1.06299	26.8797
VLT140	0.163636	0.737812	0.971374	0.0951468	0.872452	1.21169	1	0.986166	0.952979	1	1		1.00708	1.25446	2.31579	1.29982	1	1.09894	1	1.20914	3.66218	1	38.5581	0.976226
VLT032	0.697253	2.14168	1.13669	31.4934	1.67377	0.818821	1	2.71235	1.13075	1	1	183.736	1.07941	0.898132	7.12282	1.98524	1	1.22025	1	0.779034	9.07454	1	157.913	1.18893	150.638
VLT209	4.26093	1.70966	1.21938	7.27851	1.21566	0.651262	1	1.91265	1.09511	1	0.855618	45.7738	1.09227	0.594305	4.05278	2.18057	1	1.15283	1	0.813382	3.62818	1	13.6866	1.13868	32.2628
VLT220	1.72702	2.21687	1.06072	8.89791	1.19814	1.43197	1	1.43918	1.1658	0.257854	2.39316	1.86248	1.08414	0.975498	4.82816	1.35616	1.64373	0.869981	1.07933	0.724091	2.64469	1	5.89487	1.07794	1.20619
VLT018	0.265943	2.06034	1.06906	2.05466	1.15387	0.586469	1	2.16037	1.06491	1	1	33.5287	1.04458	1	1.3511	1.18224	1	1.14811	1	0.86109	14.2701	1	19.1568	1.09095	178.148
VLT268	1	1.08454	1.05573	1.62515	4.33045	0.42866	1	1.00905	1	0.968933	0.429835	2.08688	1	1.01848	0.658096	1.27898	1	0.980588	5.85893	0.582115	2.14364	1	4.00718	0.994694	1.1645
VLT286	1	1.12068	1.00744	2.16	1	1.21739	1	1.03396	1	1.00809	1	27.3204	1	1.04956	1.14375	0.753636	1	0.984262	1	0.447856	1.26519	1	3.68489	1.01262	5.12944
VLT235	1	1.96486	1.13637	2.83142	0.473691	0.554879	1	1.08788	1	1.02713	1.30018	128.052	1	1.03856	1.05491	1.19413	1	1.01605	0.224669	0.641107	40.3214	1	30.6463	1.01804	56.2903
VLT048	1	1	1	1	1	0.11037	1	1	1	1	8.46698	87.3553	1.05171	1	7.65737	1.0973	1.20905	1	1	1	61.3233	1.766	5.3638	1	44.6671
VLT050	1	1	1	2.63695	1	6.44668	1	1	1	1	2.00593	41.0042	1.00205	1	1	1.35741	1.06681	1	1	1	9.71771	1.16595	2.24579	1	9.76755
VLT206	1	1	1	3.42831	1	0.0659858	1	1	1	1	1.06034	20.5706	1.01587	1	1	0.56744	1.17328	1	1	1	1	1	1	1	4.55575
VLT225	1	1	1	1	1	0.194408	1	1	1	1	3.08492	114.434	1.03195	1	0.501953	0.905388	1.19928	1	1	1	22.9049	1.3315	13.2439	1	10.4045
VLT228	1	1	1	1	1	1.04684	1	1	1	1	1.73446	2.67439	0.992161	1	0.557731	1	1.21465	1	1	1	6.26043	1.2482	4.56337	1	2.24711
VLT232	1	1	1	1.70896	1	1.96597	1	1	1	1	1.48132	29.5639	1.01607	1	1	1	1.00407	1	1	1	1	1.13545	4.1612	1	3.61768
VLT233	0.560542	1	1	8.93634	1	0.0247114	1	1	1	1	0.808842	1.93434	1.11717	1	1	1.63532	1.0437	2	2	1	0.329139	1.28245	1.94489	1	1.96947
VLT245	0.512127	1	1	1	1	0.657138	1	1	1	1	10.8851	36.1534	1.0727	1	0.946882	1.67689	1.64946	1	1	1	4.3641	1.32745	2.93792	1	3.42665
VLT142	1	1	1	1	1.33663	0.960834	0.416667	1	1	1	1	47.8616	1	1	0.576158	3.94809	1	1	1	1	21.0582	1	2.68449	1
VLT147	1	1	1	1	1.38797	1.15338	1	1	1	1	1	3.81392	1	1	1.29691	3.47438	0.723804	1	1	1	19.1876	1	1	1
VLT040	1	1	1	1	1	1	1	1	1	1	1	26.6173	1	1	1	1.67089	1	1	1	1	3.3764	1	8.90346	1
VLT104	1	1	1	1	1.24962	0.646533	1	1	1	1	1	45.7493	1	1	1.96918	4.98353	1.9004	1	1	1	3.25059	1	9.09111	1
	AVL negative controls
	Chemokines/Cytokines
Sample ID	IL-1B	IL-10	IL-13	IL-6	IL-12	RANTES	Eotaxin	IL-17	MIP-1a	GM-CSF	MIP-1b	MCP-1	IL-15	IL-5	IFN-g	IFN-a	IL-1RA	TNF-a	IL-2	IL-7	IP-10	IL-2R	MIG	IL-4	IL-8
VLC032	1	1.04563	1.00641	1.41357	1	0.414395	1	1.01484	1	0.992828	1	15.1916	1	0.989313	0.830809	0.584498	1	0.994706	1	0.947656	1.24529	1	7.74552	1.00179	5.47662
VLC026	21.4846	1	1	3.08011	1	1.46475	1	1	1	1	1.8063	0.816354	1.00783	1	0.606051	1.39752	1.01609	1	1	1	4.99692	1.06468	2.24016	1	0.621351
VLC030	1.10693	1	1	3.57093	1	1.13791	1	1	1	1	1.29063	1	1.01614	1	1	1.59235	1.12513	1	1	1	1	1.15563	31.8409	1	1
VLT207	1	1	0.5	1	1	1.80286	1	1	1	1	1.99731	0.789351	0.986452	1	1	1	0.99125	1	1	1	1	0.412399	1	1	1
VLT221	1	1	2	1	1	0	1	0.5	1	1	1	0.542128	1	1	1	1	0.5	2	1	0	0.5	0.197108	1	0.5	0.5
VLC08	1.19926	1.44032	1.09441	3.17928	4.825	0.66827	1.09136	1.19017	1.88483	1.10101	1.57247	28.1338	1.15409	1	10.2857	3.2614	1.21045	1.15238	2.05059	1.08336	11.2368	1.64336	13.7984	1.21941	30.7308
VLC012	1.23273	1.50658	1.15122	7.87295	3.83756	0.425719	1.13527	1.21902	1.41257	1.14423	0.676429	128.701	1.31124	0.904671	1.02	5.85702	1.43714	1.54639	1.12479	1.07774	1.08058	3.65455	15.8836	1.31707	17.2265
VLC013	1.19097	1.60879	1.35059	3.81691	2.01538	0.572129	1.18378	1.2567	1.13253	1.41346	1.16587	11.7504	0.921493	1.18939	4.08	1	1.52437	1.33196	1.67885	1.01845	1.3954	0.881119	8.6356	1.23675	12.8565
VLC016	1.33493	1.59563	1.17093	22.1208	6.93333	0.661322	1.08221	1.08316	1.24557	1.15957	1	130.526	1.30207	1.08343	10.2857	5.97895	1.32883	1.67629	1.91176	1.11104	6.9345	3.65455	20.1081	1.27184	2.81497
VLC019	1.21344	1.44032	1.2053	2.01126	0.547436	1.09061	1.17877	1.03879	1.88403	1.10949	3.01248	92.0058	1.21206	1	5.92857	4.46754	1.6391	1.24742	4.52645	1.12794	16.0267	2.17389	19.4383	1.22998	44.2031
VLC021	0.612466	0.890129	0.887892	0.511113	0.329327	0.873467	0.832558	0.856638	0.65003	0.862385	1.02201	1.06892	1.08566	0.84985	0.576389	0.983694	0.775835	0.96904	0.497901	0.947249	0.246721	0.890591	0.493751	0.874168	1.00017
VLC022	0.878924	1.34994	0.965069	1.55826	2.09538	0.814472	1.14026	1.0393	1.75364	1.05051	1.9888	8.96161	0.988801	1.29446	1.165	1.60088	0.744077	1.12371	1.32021	1	3.89567	0.67366	11.5346	1.16401	2.681
VLC024	1.09774	1.17265	1.01768	1.33096	20.3125	0.549147	0.946524	1.02579	0.862755	0.816514	1.0899	5.40978	1.01128	0.84985	2.88	1	0.863696	0.92381	1.79798	0.944985	2.01763	1	21.5693	1.10904	12.7867
VLC050	1.25405	1.56469	1.18794	24.4202	3.61333	0.485641	1.16393	1.29802	2.15179	1.3064	3.66446	108.331	1.61114	1	30.5	6.83421	1.26087	1.50309	2.17707	1.07591	19.7235	4.12308	11.6359	1.44548	2.52143
* Data are expressed as baseline fold (value for SLA stimulated culture divided by the value for un-stimulated culture from same person)
